# Supplementary material for: Impact of vascular endothelial growth factor (VEGF) and vascular endothelial growth factor receptor (VEGFR) single nucleotide polymorphisms on outcome in gastroenteropancreatic neuroendocrine neoplasms
Source: PLoS One. 2018 May 22;13(5):e0197035. doi: 10.1371/journal.pone.0197035 (PMC5963762; doi:10.1371/journal.pone.0197035)
Supplement: S1 Dataset — (XLSX) [file pone.0197035.s001.xlsx]

## Sheet: GEP-NET
Cognome e nome	Data di Nascita	ETA'	SESSO	VEGFR2 o KDR o Flk-1	VEGFR2 o KDR o Flk-1	VEGF-A	VEGF-A	VEGFR3 o Flt-4	VEGFR3 o Flt-4			Data Diagnosi Istologica	Sede	STADIO1	STADIO2	STADIO3	STADIO 4	T alla Diagnosi		N alla Diagnosi		M alla Diagnosi	GRADING	Terapie Effettuate (1)	Chirurgia	Chirurgia	Chirurgia	Chirurgia			OS globale (mesi)		Terapie Effettuate (2)	Data inizio Analoghi della somatostatina	Data fine Analoghi della somatostatina	Dosaggio Analoghi della somatostatina	Miglior Risposta strumentale	Data migliore risposta strumentale	PROGRESSIONE	Specificare progressione	Data Progressione	PFS (MESI)	NOTE	Terapie Effettuate (3)	TERAPIE EFFETTUATE	Terapie Effettuate (4)	TERAPIA 1°LINEA	TERAPIA 1°LINEA: CHT/EVE	Data inizio CT 1a linea
	(GG/MM/AAAA)		sex	rs2305948 C>T	rs1870377 T>A	rs2010963 G>C	rs699947 C>A	rs307821 C>A	rs307826 T>C	POOR (rs2010963 GC, rs699947 CA/AA, rs307821 CC)	POOR ALTO (3) vs MEDIO (2) vs BASSO (1)	(GG/MM/AAAA)	Sede			Stadio 3			T		N		G	Chirurgia	Finalità inervento	Tipo intervento	Data intervento	p TNM	RICADUTA	DFS		DFS/OS	Analoghi della somatostatina	indicare data (gg/mm/aaaa)	indicare data (gg/mm/aaaa)					Clinica, strumentale o biochimica				Terapia Radiometabolica	Radioterapia	Chemioterapia 1' Linea - specificare schema			indicare data (gg/mm/aaaa)
			2	1	1	1	1	1	1	2	2		1	4	6	2	3	4	4	0	0	1	2	1	2	SPLENOPANCREASECTOMIA DISTALE, COLECISTECTOMIA E BIOPSIA DEL NODULO EPATICO DEL III SEGMENTO		pT4N0M1	0	0	78.9	49.1	1			ND (I); 30 MG (II)	ND (I); 3 (II)		1 (I); 0 (II)	STRUMENTALE				1	2	EVEROLIMUS	1	1
			1	1	1	1	1	1	1	2	2		1	4	6	2	3	4	4	1	1	1	2	2					0	0	53.3667	0.7	1			20 MG	3		1	CLINICA E STRUMENTALE			CgA E NSE MAI IN RIDUZIONE	1	2	EVEROLIMUS	1	1
			1	1	2	2	2	1	1	1	3		1	2	2	1	1	2	2	0	0	0	1	2					0	0	143.033	0.1	1			30MG	3		1	STRUMENTALE			DA lug-04 A mar-05 HA ASSUNTO ANCHE IFN	1	2	EVEROLIMUS	1	1
			1	1	2	1	1	2	2	2	1		1	4	6	2	3	3	3	1	1	1	2	1	2	DUODENOCEFALOPANCREASECTOMIA		pT3N1M1	0	0	85.3	61.9	1			30 MG	1		2					1	2	EVEROLIMUS	1	1
			2	1	1	1	2	2	2	2	1		1	4	6	2	3	3	3	X		1	1	2					0	0	23.3667	5.4	1			20 MG	4		1	STRUMENTALE			Dubbio per frattura ossea definita di probabile natura osteoporotica	1	2	EVEROLIMUS E BYL719	1	1
			1	1	1	2	2	1	1	1	3		1	4	6	2	3	4	4	1	1	1	1	1	3	LAPAROTOMIA ESPLORATIVA CON BIOPSIA DELLA LESIONE A SEDE CEFALOPANCREATICA E ASPORTAZIONE DI 4 LINFONODI PERIPANCREATICI (LA LESIONE PANCREATICA NON ERA ASPORTABILE PER ESTESO COINVOLGIMENTO DELLE STRUTTURE VASCOLARI)		pT4N1M1	0	0	67.9333	2.6	1			30 MG	2		1	CLINICA E STRUMENTALE				2	1	IFN	1	3
			2	1	1	3	3	1	1	1	1		1	2	2	1	1	2	2	0	0	0	1	1	1	SPLENOPANCREASECTOMIA DISTALE		pT2N0M0	0		21.8667	22	2											2	2	NO	2
			1	1	2	2	2	1	1	1	3		1	3	4	1	1	4	4	0	0	0	1	1	2	DUODENOCEFALOPANCREASECTOMIA		pT4N1M0	0	0	72.7	11.8	1			20 MG	ND		0					1	2	NO	2
			2	2	3	2	2	1	1	1	3		1	2	2	1	1	2	2	0	0	0	3	1	1	SPLENOPANCREASECTOMIA DISTALE		pT2N0M0	0		21.4667	21	2											2	2	NO	2
			1	2	1	2	2	1	1	1	3		1	2	3	1	1	3	3	0	0	0	2	1	1	PANCREASECTOMIA TOTALE E COLECISTECTOMIA		pT3N0M0	0	0	36.5	27.8	1			20 MG	3		1	STRUMENTALE				2	2	EVEROLIMUS	1	2
			1	2	1	2	2	1	1	1	3		1	3	5	1	2	4	4	1	1	0	2	1	3	LAPAROTOMIA ESPLORATIVA CON BIOPSIA DELLA LESIONE PANCREATICA		pT4N1M0	0	0	28.7333	2	1			30 MG	ND		0					1	2	NO	2
			2	2	1	1		1	2	2	1		1	2	2	1	1	2	2	0	0	0	1	1	1	SPLENOPANCREASECTOMIA DISTALE		pT2N0M0	0		23.6667	24	2											2	2	NO	2
			1	1	2	2	2	1	1	1	3		1	3	5	1	2	3	3	1	1	0	1	1	1	DUODENOCEFALOPANCREASECTOMIA CON LINFOADENECTOMIA		pT3N1M0	0	0	79.3667	47.7	2			20 MG	ND		0					2	2	NO	2
			2	1	1	1	2	1	1	2	2		1	1	1	1	1	1	2	0	0	0	1	1	1	ENUCLEAZIONE LAPAROSCOPICA DELLA LESIONE DELLA CODA PANCREATICA		pT1N0M0	0		25.9	26	2											2	2	NO	2
			1	1	1	2	2	1	1	1	3		1	4	6	2	3	3	3	1	1	1	2	2					0	0	28.6667	2.1	1			20 MG	2		1900-01-01	STRUMENTALE				1	2	NO	2
			1	1	2	1	2	1	1	2	2		1	2	3	1	1	3	3	0	0	0	2	1	1	SPLENOPANCREASECTOMIA DISTALE		pT3N0M0	0		14.3	14	2											2	2	NO	2
			2	1	2	2	2	1	1	1	3		1	4	6	2	3	3	3	1	1	1	2	1	4	SPLENOPANCREASECTOMIA DISTALE CON RESEZIONE WEDGE A CARICO DEI SEGMENTI IV E VI E COLECISTECTOMIA		pT3N1M1	0	0	90.6333	12.1	1			20 MG	3		1	CLINICA E STRUMENTALE				1	2	NO	2
			2	1	1	2	2	1	1	1	3		1	1	1	1	1	1	2	0	0	0	1	1	1	SPLENOPANCREASECTOMIA DISTALE CON COLECISTECTOMIA		pT1N0M0	0		25.0667	25	2											2	2	NO	2
			1	1	2	2	2	3	3	2	2		1	3	4	1	1	3	3	1	1	0	2	1	1	PANCREASECTOMIA TOTALE		pT3N1M0	0		19.8333	20	2											2	2	NO	2
			2	1	1	2	2	1	1	1	3		1	2	2	1	1	2	2	0	0	0	1	1	1	SPLENOPANCREASECTOMIA DISTALE		pT2N0M0	0		13.9	14	2											2	2	NO	2
			2	2	2	2	2	1	1	1	3		2	3	4	1	1	4	4	0	0	0	2	1	1	GASTRECTOMIA TOTALE		pT4N0M0	0	0	84.1	4	1			60 MG	2		1	STRUMENTALE				1	2	NO	2
			2	1	2	1	1	1	2	2	2		2	4	6	2	3	1	2	1	1	1	2	2					0	0	23.7	1.4	1			30 MG	3		1	STRUMENTALE			aumentato piccolo nodulo iperdenso al segm. Ant. Lobo polm. Inf. Dx, aumento lesione eteroplastica solida esofitica del piccolo intestino.	1	2	ACIDO FOLINICO, OXAPLATINO, 5-FLUOROURACILE, g1q14	1	2
			2	1	2	2	3	1	1	1	2		2	4	6	2	3	4	4	1	1	1	1	1	1	EMICOLECTOMIA DESTRA E RESEZIONE ULTIMA ANSA ILEALE CON VISCEROLISI COMPLETA		pT4N1M0	0	0	9	2.6	1			30 MG	2		2					2	2	NO	2
			1	1	1	1	2	1	1	2	2		2	3	5	1	2	4	4	1	1	0	2	1	2	EMICOLECTOMIA DESTRA		pT4N1M0	1		36.4667	36.4667	2						0					2	2	OXALIPLATINO E CAPECITABINA	1	2
			1	1	2	2	2	1	1	1	3		2	4	6	2	3	3	3	1	1	1	1	1	2	EMICOLECTOMIA DESTRA E BIOPSIA DELLA LESIONE EPATICA DEL VI SEGMENTO		pT3N1M1	0	0	44.6667	2.3	1			MG	3		1	STRUMENTALE				2	2	OXALIPLATINO E 5-FLUOROURACILE	1	2
			1	1	1	2	3	1	1	1	2		2	4	6	2	3	X		0	0	1	1	2					0	0	59.8667	0.9	1			20 MG	2		0					1	2	NO	2
			1	1	1	2	2	1	1	1	3		2	4	6	2	3	4	4	0	0	1	1	1	4	RESEZIONE ILEALE, LINFOADENECTOMIA MESENTERICA, ASPORTAZIONE DI UNA METASTASI EPATICA, APPENDICECTOMIA		ND	0	0	146	1	1			30 MG	3		0				DAL 25/03/2010 ASSUME ANCHE INTRON-A (interferone) 600000 UI PER IL QUADRO CLINICO, BIOCHIMICO E STRUMENTALE DI PROGRESSIONE DI MALATTIA	1	2	IFN	1	3
			2	1	2	1	1	1	1	2	2		1	4	6	2	3						2	2					0		91.3667	91	1														ND
			2	1	1	3	3	1	1	1	1		1	1	1	1	1	1	2	0	0	0	1	1	1	ENUCLEZIONE			0		43.6333	44	2											2	2	2	2
			2	1	1	2	2	1	2	2	3		2	3	5	1	2	3	3	1	1	0	1	1	1	EMICOLECTOMIA DESTRA		pT3N1	0		15.6333	16	2											2	2	2	2
			1	1	2	2	3	2	2	2	1		2	2	2	1	1	2	2	0	0	0	1	1	1	DUODENOCEFALOPANCREASECTOMIA		pT2N0	0		15.2	15	2											2	2	2	2
			2	1	3	1	2	1	1	2	2		1	1	1	1	1	1	2	0	0	0	1	1	1	SPLENOPANCREASECTOMIA DISTALE		pT1N0	0		12.6667	13	2											2	2	2	2
			2	1	1	2	2	1	1	2	3		1	4	6	2	3	X		X		1	2	1	4	SPLENOPANCREASECTOMIA, COLECISTECTOMIA, RESEZIONE SEGMENTARIA DEL III SEGMENTO EPATICO E ALCUNE WEDGE RESECTION EPATICHE		pT3N1M1	0	0	45.2333	9	1			30 MG	3		1	STRUMENTALE			NSE MAI IN RIDUZIONE	1	2	OXALIPLATINO E CAPECITABINA	1	2
			2	1	1	2	3	1	1	1	2		1	1	1	1	1	1	2	0	0	0	1	1	1	SPENOPANCREASECTOMIA DISTALE		pT1N0M0	0		18.7333	19	2											2	2	NO	2
			1	1	1	1	2	1	1	2	2		1	1	1	1	1	1	2	0	0	0	2	1	1	SPLENOPANCREASECTOMIA DISTALE		pT1N0M0	0		14.1667	14	2											2	2	NO	2
			1	1	1	1	3	1	1	2	1		1	2	2	1	1	2	2	0	0	0	2	1	1	DUODENOCEFALOPANCREASECTOMIA		pT2N0M0	0		19.9	20	2											2	2	NO	2
			1	1	2	2	2	1	1	1	3		1	3	5	1	2	3	3	1	1	0	1	1	1	DUODENOCEFALOPANCREASECTOMIA		pT3N1M0	0		25.8333	26	2											2	2	NO	2
			2	1	1	2	2	1	1	1	3		1	4	6	2	3	2	2	1	1	1	2	1	4	SPLENOPANCREASECTOMIA DISTALE E METASTASECTOMIA EPATICA (V SEGMENTO)		pT2N1M1	0		28.3333	28	2											2	2	NO	2
			2	1	3	2	2	1	1	1	3		1	4	6	2	3	4	4	0	0	1	2	1	4	SPLENOPANCREASECTOMIA DISTALE E WEDGE RESECTION EPATICA (III SEGMENTO)		pT4N0M1	0	0	22.1333	0.1	1			30 MG	2		1	CLINICA				1	2	5-FLUOROURACILE E OXALIPLATINO	1	2
			2	2	2	1	1	1	1	2	2		1	4	6	2	3	3	3	1	1	1	2	1	2	SPLENOPANCREASECTOMIA DISTALE E BIOPSIA EPATICA DEL III SEGMENTO		pT3N1M1	0		23.4	23	1											2	2	NO	2
			2	1	1	2	3	1	1	1	2		1	2	2	1	1	2	2	0	0	0	1	1	1	DUODENOCEFALOPANCREASECTOMIA		pT2N0M0	0		15.7	16	2											2	2	NO	2
			2	2	2	1	1	1	1	2	2		1	2	2	1	1	2	2	0	0	0	2	1	1	SPLENOPANCREASECTOMIA DISTALE		pT2N0M0	0		20.8667	21	2											2	2	NO	2
			1	1	2	2	2	2		2	2		1	3	5	1	2	2	2	1	1	0	2	1	1	SPLENOPANCREASECTOMIA DISTALE		pT2N1M0	0		22.6333	23	2											2	2	NO	2
			1	2	3	1	1	1	1	2	2		1	3	5	1	2	3	3	1	1	0	3	1	1	PANCREASECTOMIA TOTALE		pT3N1M0	0		13.5	14	2											2	2	NO	2
			1	1	2	2	2	2	2	2	2		1	1	1	1	1	1	2	0	0	0	1	1	1	SPLENOPANCREASECTOMIA DISTALE		pT1N0M0	0		22.4	22	2											2	2	NO	2
			1	1	2	1	2	1	1	2	2		1	3	5	1	2	2	2	1	1	0	2	1	1	DUODENOCEFALOPANCREASECTOMIA E COLECISTECTOMIA		pT2N1M0	0		30.9333	31	2											2	2	NO	2
			2	2	2	2	2	2	2	2	2		1	4	6	2	3	3	3	1	1	1	2	1	4	DUODENOCEFALOPANCREASECTOMIA E METASTASECTOMIA GASTRICA			0	0	33.0667	5.2	1			30 MG	ND		ND					2	2	NO	2
			1	1	1	2	2	1	1	1	3		1	4	6	2	3	2	2	0	0	1	3	1	4	SPLENOPANCREASECTOMIA DISTALE, SURRENECTOMIA SINISTRA E SEGMENTECTOMIA DEL VII E VIII SEGMENTO		pT2N0M1	0		22.9667	23	2											2	2	NO	2
			1	1	1	2	2	2	2	2	2		1	1	1	1	1	1	2	0	0	0	1	1	1	SPENOPANCREASECTOMIA DISTALE E RESEZIONE INTESTINALE		pT1N0M0	0		19.2	19	2											2	2	NO	2
			2	2	2	2	3	1	1	1	2		1	2	2	1	1	2	2	0	0	0	2	1	1	DUODENOCEFALOPANCREASECTOMIA RADICALE		pT2N0M0	0		1	1	2											2	2	NO	2
			1	2	2	2	2	1	1	1	3		1	1	1	1	1	1	2	0	0	0	1	1	1	SPLENOPANCREASECTOMIA DISTALE		pT1N0M0	0		18.9667	19	2											2	2	NO	2
			1	1	1	2	2	1	1	1	3		1	2	2	1	1	2	2	0	0	0	1	1	1	SPLENOPANCREASECTOMIA DISTALE		pT2N0M0	0		16.8	17	2											2	2	NO	2
			2	1	2	1	1	2	1	2	1		1	2	2	1	1	2	2	0	0	0	1	1	1	SPLENOPANCREASECTOMIA DISTALE		pT2N0M0	0		12.1667	12	2											2	2	NO	2
			1	1	1	1	2	2	2	2	1		2	5	7	3	4	1	2	X		0	2	1	1	DUODENOCEFALOPANCREASECTOMIA		ND	0		16.7	17	2											2	2	NO	2
			1	3	1	3	3	1	1	1	1		2	4	6	2	3	4	4	1	1	1	1	1	4	EMICOLECTOMIA DESTRA, SEGMENTECTOMIA DEL I SEGMENTO CON COLECISTECTOMIA E RESEZIONE WEDGE DELLA LESIONE PRINCIPALE E DI TUTTE LE ALTRE LESIONI EPATICHE		PT4N1M1	0	0	61.6667	6	1			30MG	3		1	CLINICA, BIOCHIMICA E STRUMENTALE				2	2	5-FLUOROURACILE E OXALIPLATINO	1	2
			1	1	1	2	2	1	1	1	3		2	2	3	1	1	3	3	0	0	0	2	1	1	APPENDICECTOMIA		pT3N0M0	0		23.6	24	2											2	2	NO	2
			1	1	1	1	2	1	1	2	2		2	4	6	2	3	4	4	1	1	1	2	1	1	RESEZIONE ILEALE		pT4N1M1	0	0	11	9.3	1			30 MG	3		0	STRUMENTALE				2	2	NO	2
			1	2	3	1	2	1	1	2	2		1	2	3	1	1	3	3	0	0	0	2	1	4	SPLENOPANCREASECTOMIA DISTALE (I); COLECISTECTOMIA E WEDGE RESECTION DEI SEGMENTI I, IV, V, VII (II)		pT3N0M0	0	0	62.6	45.9	1			120 MG	4		1	STRUMENTALE				2	2	EVEROLIMUS	1	1
			1	1	2	1	3	3	3	2			2	4	6	2	3	4	4	1	1	1	2	2					0	0	2.13333		1			30 MG	ND							2	2	NO	2
			2	1	1	3	3	1	1	2	1		1	4	6	2	3	3	3	1	1	1	3	2					1	0	45.5667	24.6	1			30 MG	3		1	STRUMENTALE				2	2	CISPLATINO + ETOPOSIDE	1	2
			1	2	1	2	2	1	1	1	3		2	4	6	2	3	1	2	0	0	1	2	2					1	0	9.23333	2.2	1			30 MG	3		1	STRUMENTALE				2	2	5-FLUOROURACILE + OXALIPLATINO	1	2
			1	1	1	2	3	1	1	2	2		2	4	6	2	3	X		1	1	1	2	2					0	0	9.16667	13.2	1			30 MG	3		0					2	2	NO	2
			1	1	1	2	2	1	1	1	3		2	4	6	2	3	X		0	0	1	1	2					0	0	1.4	1.4	1			30 MG	ND							2	2	NO	2
			2	1	1	1	2	1	1	2	2		2	4	6	2	3	X		0	0	1	2	2					1	0	3.46667	2.6	1			30 MG	4		1	CLINICA				2	2	NO	2
			2	1	2	1	1	1	1	2	2		2	4	6	2	3	X		1	1	1	1	1	4	RESEZIONE ILEALE, LINFOADENECTOMIA, ASPORTAZIONE TERZO SEGMENTO EPATICO		pTXN1M1	1	0	85.8		1			120 MG	3		1	STRUMENTALE				1	2	NO	2
																																Per pazienti operati e mai ricaduti considera OS
																																Per pazienti operati e ricaduti considera DFS
																																Per pazienti metastatici all'esordio considera tempo da diagnosi a inizio 1 linea oppure tempo da diagnosi a progressione delle 1 linea (se diagnosi e inizio 1 linea coincidono)
[truncated: 16 more columns]

## Sheet: NET polmonari
Cognome e nome	Identita` del Paziente	Data di Nascita	Numero Cartella	Citta` di Residenza	FUMO	Data Diagnosi Istologica	Diagnosi Istologica	Sede	Sede	Stadio della Diagnosi	T alla Diagnosi	N alla Diagnosi	M alla Diagnosi	Stadio	Sede M	Grading	Grading	Grading	Caratteristiche Istologiche	Caratteristiche Istologiche	Caratteristiche Istologiche	Caratteristiche Istologiche	Caratteristiche Istologiche	Caratteristiche Istologiche	Caratteristiche Istologiche	PS (ECOG)	NEUTROFILI	LINFOCITI	Neut/Linf	Neut/Linf	PIASTRINE	Note piastrinopenia	Note piastrinopenia	Note piastrinopenia	LIVELLO HB	LIVELLO LDH	NATRIEMIA	NATRIEMIA	METASTASI OSSEE	METASTASI OSSEE	Marker Biochimici Pre-operatori	Marker Biochimici Post-operatori	Octreoscan	Octreoscan	PET-Ga68	PET-Ga68	PET-FDG	PET-FDG	Sintomi da Sindrome
	(Codice Identificativo Alfanumerico - 6 caratteri: 3 iniziali cognome e 3 iniziali nome)	(GG/MM/AAAA)		(Città-Provincia)		(GG/MM/AAAA)			Specificare sede anatomica					TNM o LD/ED			Ki67	Numero mitosi	Cromogranina A (1/6)	NSE (2/6)	CD56 (3/6)	PGP9.5 (4/6)	WMAT-2 (5/6)	Altro (6/6)		Alla diagnosi	Alla diagnosi	Alla diagnosi	Alla diagnosi	Alla diagnosi	Alla diagnosi	Presenza	Grado	Dati anamnestici	Alla diagnosi	Alla diagnosi	Alla diagnosi	Alla diagnosi	Alla diagnosi	Sede	indicare Marker e valore	indicare Marker e valore		data (gg/mm/aaaa)		data (gg/mm/aaaa)		data (gg/mm/aaaa)
MICROCITOMI
AZZERUOLI AMEDEO	AZZAME	1939-02-20	13/163 Pg	OSIMO-AN		2013-03-09	CA NEUROENDOCRINO A PICCOLE CELLULE DEL POLMONE (microcitoma)	3	POLMONE	IV	4	2	1	ED	fegato	G3			POSITIVA FOCALMENTE	ND	POSITIVA	ND	ND	SINAPTOFISINA, CITOCHERATINA CAM 5,2 E TTF-1	CELLULE DI PICCOLE DIMENSIONI CON SCARSA QUANTITA' DI CITOPLASMA E NUCLEO IPERCROMATICO SENZA NUCLEOLO EVIDENTE	ND	14490	1070	13.5421	2	344	2			16	505	136	0	0		ND	ND	NO		NO		ND		NO
BABINI ALFIERO	BABALF	1943-09-02	09/113	CAMERANO-AN		2009-02-12	CA NEUROENDOCRINO A PICCOLE CELLULE DEL POLMONE (microcitoma)	3	POLMONE	IIIB	4	2	0	LD		ND			ND	ND	ND	ND	ND	ND	ND	ND	3840	2210	1.73756	1	343	2			13.9	351	142	0	0		ND	ND	NO						NO
BIASIN GIUSEPPE	BIAGIU	1935-03-06	11/322	FALCONARA MARITTIMA-AN		2011-06-15	CA NEUROENDOCRINO A PICCOLE CELLULE DEL POLMONE (microcitoma)	3	POLMONE	IV	2	3	1	ED	fegato, surrene sx, tessuto adiposo addominale perirenale	ND			ND	ND	ND	ND	ND	ND	CELLULE DOTATE DI SCARSO CITOPLASMA E NUCLEI PRIVI DI NUCLEOLI EVIDENTI	0	5680	1820	3.12088	2	203	2			14.1	328	140	0	0		ND	ND	SI	2012-11-15	SI	2014-01-08	SI	2012-07-02	NO
BRONZINI BEDINI MARIA ADELE	BROMAR	1949-06-15	10/707	FALCONARA MARITTIMA-AN		2010-11-15	CA NEUROENDOCRINO A PICCOLE CELLULE DEL POLMONE (microcitoma)	3	POLMONE	IIIB	4	2	0	LD		ND			NEGATIVA	ND	ND	ND	ND	TTF-1	CELLULE CON SCARSO CITOPLASMA E NUCLEI IPERCROMICI	1	4960	1050	4.72381	2	370	2			11.1	280	130	1	0		ND	ND	NO		NO		NO		NO
CARDINALI NATALINA	CARNAT	1930-12-25	11/080	POLVERIGI-AN		2011-02-02	CA NEUROENDOCRINO A PICCOLE CELLULE DEL POLMONE (microcitoma)	3	POLMONE	IV	3	1	1	ED	SURRENE SX	ND			POSITIVA	ND	ND	ND	ND	SINAPTOFISINA, CITOCHERATINA AE1/AE3, TTF-1	CELLULE DI PICCOLE DIMENSIONI CON SCARSO CITOPLASMA E NUCLEI CON CROMATINA DISPERSA PRIVI DI NUCLEOLI	ND	2160	1200	1.8	1	317	2			13.3	387	144	0	0		ND	ND	NO		NO		NO		NO
DEL PRETE MARIO	DELMAR	1947-06-28	03/284 Pg	FALCONARA MARITTIMA-AN		2003-10-17	CA NEUROENDOCRINO A PICCOLE CELLULE DEL POLMONE (microcitoma)	3	POLMONE	IV	4	3	1	IV		ND			ND	ND	ND	ND	ND	ND	ND	ND	nd	nd	nd		257	2			15.5	904	142	0	nd		ND	ND	NO						NO
DESI ANGELO	DESANG	1956-05-15	12/293	SAN BENEDETTO DEL TRONTO-AP		2012-05-22	CA NEUROENDOCRINO A PICCOLE CELLULE DEL POLMONE (microcitoma)	3	POLMONE	IV	3	0	1	ED		G3			POSITIVA FOCALMENTE	ND	POSITIVA	ND	ND	TTF-1, Mib-1, CITOCHERATINA AE1 AE3 POSITIVI	ND	ND	nd	nd	nd		96	1	2		9.5	1097	136	0	nd		ND	ND	NO						NO
DOMENICHETTI GIANNI	DOMGIA	1946-01-17	15/283	AGUGLIANO-AN
EZAHRAOUI LARBI	EZALAR		15/370
FABRETTI DAVIDE	FABDAV	1970-04-08	12/704	ANCONA-AN		2012-11-17	CA NEUROENDOCRINO A PICCOLE CELLULE DEL POLMONE (microcitoma)	3	POLMONE	IV	2	3	1	ED		G3			POSITIVA FOCALMENTE	ND	POSITIVA	ND	ND	SINAPTOFISINA, CITOCHERATINA CAM 5,2	ND	1	4540	2780	1.63309	1	201	2			15.4	360	137	0	0		ND	ND	NO		NO		SI	2012-07-26	NO
FANTINI GIANCARLO	FANGIA	1943-04-05	07/447	JESI-AN		26/10/2007	CA NEUROENDOCRINO A PICCOLE CELLULE DEL POLMONE (microcitoma)	3	POLMONE	IIIB	4	3	0	LD		ND			ND	ND	ND	ND	ND	ND	CELLULE PRIVE DI CITOPLASMA CON NUCLEI ATIPICI	ND	7210	1620	4.45062	2	343	2			14.9	464	140	0	0		ND	ND	NO		NO		SI	2011-03-21	NO
FERRONI ROLANDO	FERROL	1937-04-13	13/507	SERRA DE' CONTI - AN		2013-08-26	CA NEUROENDOCRINO A PICCOLE CELLULE DEL POLMONE (microcitoma)	3	POLMONE	IV	4	0	1	ED		ND			POSITIVA FOCALMENTE	ND	ND	ND	ND	TTF-1 POSITIVA, CITOCHERATINA AE1 E AE3 POSITIVE	NEOPLASIA MALIGNA COSTITUITA DA CELLULE DI PICCOLE E MEDIE DIMENSIONI PRIVE DI CITOPLASMA E CON NUCLEO A CROMATINA FINEMENTE DISPERSA, ALTO INDICE PROLIFERATIVO	1	4850	1370	3.54015	2	350	2			12.9	425	133	1	1	vertebra D9	ND	ND	NO		SI	ESEGUITA IN ALTRA SEDE	SI	2014-01-13	NO
GIAMBARTOLOMEI GIANFRANCO	GIAGIA	1949-03-07	10/273 Pg	ANCONA-AN		19/05/2010 COMUNICATO VERBALMENTE (21/05/2010 REFERTO SCRITTO)	CA NEUROENDOCRINO A PICCOLE CELLULE DEL POLMONE (microcitoma)	3	POLMONE	IV	4	3	1	ED		ND			POSITIVA/NEGATIVA	POSITIVA	ND	ND	ND	SINAPTOFISINA, CITOCHERATINA CAM5,2, TTF-1	ND	ND	5050	1050	4.80952	2	404	2			11.9	332	142	0	nd		ND	ND	NO						NO
GIAMBUZZI LUCIANO	GIALUC	13/12/1936	10/355 Pg	ANCONA-AN		2010-06-11	CA NEUROENDOCRINO A PICCOLE CELLULE DEL POLMONE (microcitoma)	3	POLMONE	IV	4	2	1	IV		ND			POSITIVA	ND	ND	ND	ND	CITOCHERATINE AE1/AE2 E CAM5,2, TTF-1, p53	CELLULE CON NUCLEI A CROMATINA FINEMENTE GRANULOSA CON NUCLEOLI INAPPARENTI E CITOPLASMA SCARSO	ND	8960	2880	3.11111	2	436	2			13.6	470	136	0	nd		ND	ND	SI	25/10/2010					NO
GIOVANNINI TEODORO	GIOTEO	1956-09-07	14/402 Dec	ANCONA-AN		2014-06-12	CA NEUROENDOCRINO A PICCOLE CELLULE DEL POLMONE (microcitoma)	3	POLMONE	IV	ND	0	1	ED		ND			POSITIVA	ND	POSITIVA	ND	ND	SINAPTOFISINA POSITIVA, TTF-1 POSITIVO	CELLULE ATIPICHE CON SCARSO CITOPLASMA E NUCLEI ROTONDEGGIANTI, DI PICCOLE DIMENSIONI	esordio acuto	nd	nd	nd		138	1	1		14.6	286	133	1	0		ND	ND	NO		NO		NO		NO
ILARI ROMOLO	ILAROM	1936-05-31	13/106 Pg	MONTEGIORGIO-FM		2013-02-13	CA NEUROENDOCRINO A PICCOLE CELLULE DEL POLMONE (microcitoma)	3	POLMONE	IIIB	4	2	0	LD		G3			POSITIVA FOCALMENTE	ND	ND	ND	ND	SINAPTOFISINA, CITOCHERATINA AE1/AE3, TTF-1	ND	ND	4910	1990	2.46734	1	211	2			14	479	135	1	0		ND	ND	NO						NO
IOMMI GIORGIO	IOMGIO	1934-10-08	03/045 Pg	FERMO-FM		2003-02-10	CA NEUROENDOCCRINO A PICCOLE CELLULE DEL POLMONE (microcitma)	3	POLMONE	IV	4	2	1	ED		ND			ND	ND	ND	ND	ND	ND	ND	ND	7150	980	7.29592	2	262	2			14.5	nd	nd		nd		ND	ND	SI	2005-05-23					NO
LUCANTONI MILENA	LUCMIL	1949-01-20	11/428 Pg	ANCONA-AN		2011-07-19	CA NEUROENDOCRINO A PICCOLE CELLULE DEL POLMONE (microcitoma)	3	POLMONE	IIIA	4	0	0	IIIA		ND			POSITIVA	ND	POSITIVA	ND	ND	TFF-1, CITOCHERATINA 7	ND	ND	9270	1030	9	2	234	2			8.8	836	150	4	0		ND	ND	NO						NO
LUCCHETTI GINO	LUCGIN	1932-04-28	13/691	ANCONA-AN		2013-11-21	CA NEUROENDOCRINO A PICCOLE CELLULE DEL POLMONE (microcitoma)	3	POLMONE	IV	4	2	1	ED		ND			POSITIVA	ND	POSITIVA	ND	ND	TTF-1 POSITIVA, CITOCHERATINA AE1 E AE3 POSITIVE	ND	ND	8060	2040	3.95098	2	538	2			11.5	797	144	0	nd		ND	ND	NO				SI	2013-12-23	NO
MANDOLESI SILVIA	MANSIL	1940-04-26	08/438	ROMA		2008-09-01	CA NEUROENDOCRINO A PICCOLE CELLULE DEL POLMONE (microcitoma) ASSOCIATO A MINIMA COMPONENTE NEOPLASTICA CON DIFFERENZIAZIONE SQUAMOCELLULARE (5%)	3	POLMONE	IIIA	2	2	0	LD		ND			ND	POSITIVA	ND	ND	ND	ND	CELLULE CON SCARSO CITOPLASMA E NUCLEI CON CROMATINA FINEMENTE GRANULARE	0	4070	1930	2.10881	1	279	2			13.6	624	144	0	0		ND	ND	NO		NO		SI	2008-12-15	NO
MICHELETTI LUIGI	MICLUI	1945-10-07	15/143	ANCONA-AN		2015-02-24	CA NEUROENDOCRINO A PICCOLE CELLULE DEL POLMONE (microcitoma)	3	POLMONE	IIIB	4	3	0	LD		G3	1		NEGATIVA	ND	ND	ND	ND	SINAPTOFISINA E TTF1 E CK 8/18 POSITIVE	CELLULE DI PICCOLA TAGLIA CON NUCLEO IPERCROMICO E SCARSO CITOPLASMA	1													0				NO		NO		NO		NO
MINARDI VERA	MINVER	1943-04-08	13/191	SIROLO-AN		2013-03-14	CA NEUROENDOCRINO A PICCOLE CELLULE DEL POLMONE (microcitoma)	3	POLMONE	IIIB	4	3	0	LD		G3			POSITIVA FOCALMENTE	ND	ND	ND	ND	CITOCHERATINA AE1/AE2 E TTF1	CELLULE DI PICCOLE DIMENSIONI CON NUCLEO ROTONDO-OVALE SENZA EVIDENTE NUCLEOLO E SCARSO CITOPLASMA	ND	3810	1200	3.175	2	219	2			10.8	339	140	0	0		ND	ND	SI	2014-03-18					NO
NERI DARIO			15/184
PAOLETTI MARISE	PAOMAR	1932-09-05	08/063 Pg	SIROLO-AN		2008-01-16	CA NEUROENDOCRINO A PICCOLE CELLULE DEL POLMONE (microcitoma)	3	POLMONE	IV	4	2	1	ED		ND			POSITIVA	ND	ND	ND	ND	SINAPTOFISINA, TTF-1,CITOCHERATINA CAM 5.2	ND	ND	nd	nd	nd		nd	nd			nd	nd	nd		nd		ND	ND	NO						NO
PAOLUCCI ANNA MARIA	PAOANN	1947-04-12	09/082 Pg	CASTELBELLINO-AN		20/1/2009	CA NEUROENDOCRINO A PICCOLE CELLULE DEL POLMONE (microcitoma)	3	POLMONE	IB	2	X	0	LD		ND			NEGATIVA	ND	POSITIVA	ND	ND	CITOCHERATINA AE-1/AE-3	CELLULE CON NUCLEO ARROTONDATO E IPERCROMATICO E CITOPLASMA NON EVIDENTE	ND	nd	nd	nd		nd	nd			nd	nd	nd		0		ND	ND	NO						NO
PETETTI ANNA PAOLA	PETANN	1937-07-30	12/249	ANCONA-AN		2012-04-19	CA NEUROENDOCRINO A PICCOLE CELLULE DEL POLMONE(microcitoma)	3	POLMONE	IIIb	4	3	0	LD		ND			ND	ND	ND	ND	ND	ND	ND	ND	13310	360	36.9722	2	316	2			12.7	nd	nd		0		ND	ND	NO						NO
PULCINI MARIA PAOLA	PULMAR	1937-07-01	15/268	ANCONA-AN		2015-04-28	CA NEUROENDOCRINO A PICCOLE CELLULE DEL POLMONE(microcitoma)	3	POLMONE	IIIb	4	3	0	LD		G3	0.9		POSITIVA DEBOLMENTE	ND	ND	ND	ND	SINAPTOFISINA, CKAE1/AE3 E TTF-1 POSITIVI	CELLULE ATIPICHE DI TAGLIA MEDIO-PICCOLA, CON MOLDING NOCLEARE E SCARSO CITOPLASMA, TALORA IN MITOSI E CON FREQUENTI IMMAGINI DI CANNIBALISMO	1	4980	930	5.35484	2	205	2			12.7	nd	118	3	0				NO		NO		SI	2015-08-27	NO
ROCCA MARCO UMBERTO	ROCMAR	1960-05-07	12/451 Pg	FALCONARA MARITTIMA-AN		2012-07-21	CA NEUROENDOCRINO SCARSAMENTE DIFFERENZIATO DEL POLMONE	3	POLMONE	IV	3	3	1	ED		G3			POSITIVA	ND	ND	ND	ND	CITOCHERATINE CAM 5,2 E AE1/AE3	ND	ND	5660	1760	3.21591	2	179	2			14.2	332	139	0	nd		ND	ND	SI	2013-03-25					NO
ROMAGNOLI LUIGI	ROMLUI	1954-07-10	15/303	MONTE SAN VITO-AN		2015-05-08	CA NEUROENDOCRINO A PICCOLE CELLULE DEL POLMONE (microcitoma)	3	POLMONE	IV						G3	0.9		POSITIVA	ND	POSITIVA	ND	ND	SINAPTOFISINA POSITIVA	CELLULE DI PICCOLE E MEDIE DIMENSIONI CON SCARSO CITOPLASMA E NUCLEI CON CROMATINA UNIFORME	1													1	vari segmenti (cranio, scapola, sterno, sacro, femore)			NO		NO		NO		NO
SALVADORI FRANCO	SALFRA	20/11/1038	07/539	MONTE SAN VITO-AN		2007-12-03	CA NEUROENDOCRINO A PICCOLE CELLULE DEL POLMONE (microcitoma)	3	POLMONE	IV	4	2	1	ED	SURRENE SX, FEGATO, SOTTOCUTE	G3			ND	ND	ND	ND	ND	ND	CELLULE CON SCARSO CITOPLASMA E NUCLEI IPERCROMICI, A CROMATINA PULVIRULENTA E CON OCCASIONALI PICCOLI NUCLEOLI	0	4180	2660	1.57143	1	153	2			15.8	470	143	0	0		ND	ND	NO		NO		NO		NO
SALVATORE MICHELINA	SALMIC	1932-08-05	10/535 Pg	ANCONA-AN		2010-08-28	CA NEUROENDOCRINO A PICCOLE CELLULE DEL POLMONE (microcitoma)	3	POLMONE	IV	4	X	1	ED		ND			POSITIVA FOCALMENTE	ND	POSITIVA	ND	ND	CITOCHERATINA CAM 5,2 E TTF-1	CELLULE DI PICCOLE DIMENSIONI CON SCARSO CITOPLASMA E NUCLEO IPERCROMATICO	ND	6470	19610	0.329934	1	272	2			10.6	496	115	3	nd		ND	ND	NO						NO
SAMPAOLO CARLO ENRICO	SAMCAR	1956-07-06	11/435 Pg	ANCONA-AN		2011-08-11	CA NEUROENDOCRINO A PICCOLE CELLULE DEL POLMONE (microcitoma)	3	POLMONE	IV	4	2	1	ED					POSITIVA FOCALMENTE	ND	POSITIVA	ND	ND	CITOCHERATINA 7, TTF-1	ND	ND	2670	770	3.46753	2	205	2			14.7	290	145	0	nd		ND	ND	NO						NO
SANTINELLI ERNESTO	SANERN	1939-10-20	12/349	FALCONARA MARITTIMA-AN		2012-05-28	CA NEUROENDOCRINO POCO DIFFERENZIATO DEL POLMONE	3	POLMONE	IV	4	3	1	IV		G3			POSITIVA	ND	NEGATIVO	ND	ND	CITOCHERATINA 7 E TTF-1 POSITIVI, CK 5/6 NEGATIVI, CK 20 NEGATIVO, p63 NEGATIVO, CK 34beta E 12 NEGATIVO	CELLULE EPITELIALI DI MEDIE DIMENSIONI CON NUCLEI A CROMETINA FINE, SPESSO CON SCHIACCIAMENTO DEI NUCLEI	ND	5670	2180	2.60092	1	326				12.7	1383	136	0	nd		ND	ND	NO						NO
SANTUCCI GIORGIO	SANGIO	1941-10-03	15/343	ANCONA-AN		2015-06-10	CA NEUROENDOCRINO A PICCOLE CELLULE DEL POLMONE (microcitoma)	3	POLMONE	IIIA	4	1	0	LD		G3	0.85		ND	ND	ND	ND	ND	SINAPTOFISINA, CK AE1/AE3 E TTF1 POSITIVE	CELLULE DI PICCOLA TAGLIA CON NUCLEI IPERCROMATICI EFREQUENTI FENOMENI DI CITOLISI				#DIV/0!												ND	ND	NO		NO		NO		NO
SPEZIALE MARIO	SPEMAR	1950-03-24	15/230	SAN BENEDETTO DEL TRONTO-AP		2015-04-09	CA NEUROENDOCRINO A PICCOLE CELLULE DI VEROSIMILE ORIGINE POLMONARE	3	POLMONE	IV	3	3	1	ED	POLMONE, ENCEFALO	ND	0.9		NEGATIVA	ND	ND	ND	ND	SINAPTOFISINA E TTF1 POSITIVA, NAPSINA NEGATIVA	CELLULE ATIPICHE A CRESCITA SOLIDA, CON NUCLEI IPERCROMATICI E NUCLEOLI SCARSAMENTE EVIDENTI)	0	8260	1580	5.22785	2	261	2			11.9	401	126	2	0		ND	ND	NO		NO		NO		NO
STRONATI ZEUS	STRZEU	1955-01-26	13/201	CINGOLI-MC		2013-03-25	CA NEUROENDOCRINO A PICCOLE CELLULE DEL POLMONE (microcitoma)	3	POLMONE	IIIB	4	2	0	LD		G3			ND	ND	ND	ND	ND	ND	CELLULE DI PICCOLA TAGLIA CON SCARSO CITOPLASMA E ASPETTI DI MOLDING E STRIE NUCLEARI	2	16710	1620	10.3148	2	207	2			17.7	nd	nd		0		ND	ND	NO		NO		NO		NO
CARCINOIDI ATIPICI
	29218	1940-08-24			3	2002-07-11	CARCINOIDE ATIPICO	3	POLMONE	IB	2	0	0			G3	ND	ND	ND	ND	ND	ND	ND	ND	ND	0	nd	nd	nd		nd				nd	nd	nd		0		ND	ND	SI	2007-10-29	NO		NO		NO
	44736	1935-03-06			2	2005-08-16	CARCINOIDE ATIPICO	3	POLMONE	IIIA	2	2	0			G3	ND	ND	ND	ND	ND	ND	ND	ND	ND	0	nd	nd	nd		nd				nd	nd	nd		0		ND	ND	NO		NO		NO		NO
	47985	1938-08-15			2	2006-05-18	CARCINOIDE ATIPICO	3	POLMONE	IIIA	1	2	0			ND	ND	ND	ND	ND	ND	ND	ND	ND	ND	0	leucociti: 16300, neutorfili:12700	11.5%	nd	nd	533	2			nd	nd	nd		0		ND	ND	SI	2009-04-03	NO		NO		NO
	57994	1935-03-27			3	2008-12-11	CARCINOIDE ATIPICO	3	POLMONE	IIIA	2	2	0			G2	ND	ND	ND	ND	ND	ND	ND	ND	ND	0	leucociti: 4900	nd	nd	nd	239	2			nd	380	139	0	0		ND	ND	SI	2010-03-14	NO		NO		NO
	61174	1923-06-08			3	2009-12-15	CARCINOIDE ATIPICO	3	POLMONE	IIB	3	0	0			ND	ND	ND	NEGATIVA	ND	POSITIVA(debole)	ND	ND	SINAPTOFISINA, CKE	ND	0	leucociti: 6000	nd	nd	nd	179	2			12.3	221	133	1	0		ND	ND	SI	2010-01-15	NO		NO		NO
	64399	1941-11-29			3	2011-08-16	CARCINOIDE ATIPICO	3	POLMONE	IIA	2	0	0			G2	ND	ND	ND	ND	ND	ND	ND	ND	ND	0	leucociti: 9700	nd	nd	nd	307	2			9.8	167	137	0	0		ND	ND	SI	2011-07-21	NO		NO		NO
	65298	1938-04-22			3	2011-02-08	CARCINOIDE ATIPICO	3	POLMONE	IV	3	0	1		POLMONE	G1	ND	ND	ND	ND	ND	ND	ND	ND	ND	0	leucociti: 8460	nd	nd	nd	161	2			13.3	254	136	0	0		ND	ND	SI	2011-03-08	NO		NO		NO
	73342	1956-06-28			3	2003-06-15	CARCINOIDE ATIPICO	3	POLMONE	X	X	0	0			G2	ND	ND	ND	ND	ND	ND	ND	ND	ND	0	nd	nd	nd	nd	nd				nd	nd	nd		0		ND	ND	NO		SI	2009-08-01	NO		NO
DI DONATO GIACOMO	DIDGIA	1951-02-09	14/051	SAN NICOLO' A TORDINO - TE		2009-01-09	CARCINOIDE ATIPICO	3	POLMONE	IV	2	0	1	IV	SELLA TURCICA, OSTEOMIDOLLARE, TIROIDEA (MEN???), FEGATO E COLECISTI	G2			POSITIVA	ND	ND	ND	ND	TTF-1 POSITIVA, CITOCHERATINA AE1 E AE3 FOCALMENTE POSITIVA, SINAPTOFISINA FOCALMENTE POSITIVA	ND	0	nd	nd	nd		nd				nd	nd	nd		0		ND	ND	SI	1999-05-11	SI	2011-10-26	NO		NO
FEDORA LIVIA	FEDLIV	1940-05-09	09/021	PORTO SAN GIORGIO-FM		2008-12-23	CARCINOIDE ATIPICO	3	POLMONE	IV	4	2	1	IV		G2			POSITIVA	ND	ND	ND	ND	SINAPTOFISINA, TTF-1	ND	ND	2900	1170	2.47863	1	449	2			14.8	494	141	0	nd		ND	ND	SI	2009-07-06					NO
LILLA DEBORA	LILDEB	1978-11-04	13/107 Amb	FERMO-FM		2011-12-23	CARCINOIDE ATIPICO	3	POLMONE	IA	1	0	0	IA		G2			ND	ND	ND	ND	ND	ND	ND	0	9560	790	12.1013	2	nd				nd	nd	138	0	0		ND	ND	NO		NO		NO		NO
MUSCOLONI GRAZIA	MUSGRA	1958-05-17	11/354	ANCONA-AN		2011-03-29	CARCINOIDE ATIPICO	3	POLMONE	IIIA	2	2	0	IIIA		G2			POSITIVA	ND	ND	ND	ND	ND	CELLULE CUBICHE CON CITOPLASMA GRANULARE E NUCLEI ROTONDI CON CROMATINA SALE E PEPE ORGANIZZATE IN NIDI SOLIDI	ND	nd	nd	nd		nd				nd	nd	nd		0		ND	ND	SI	2011-07-27					NO
PANGRAZI SERGIO	PANSER	1940-07-06	11/190 Pg	OSIMO-AN		06/03/2010 (I); 13/04/2011 (II)	CARCINOIDE ATIPICO	3	POLMONE	IIIA	1	2	X	IIIA		G2			POSITIVA	ND	ND	ND	ND	SINAPTOFISINA, CITOCHERATINA 5,2	CELLULE CON MODERATO GRADO DI ATIPIA ORGANIZZATE IN NIDI SOLIDI	ND	14500	1920	7.55208	2	331	2			14.5	1860	139	0	0		ND	ND	NO						NO
TRICARICO ANGELO CIRO	TRIANG	1979-02-27	14/657	ANCONA-AN		2006-02-13	CARCINOIDE ATIPICO	3	POLMONE	IIA	2	0	0	IIA		G2	0.02	ND	POSITIVA	ND	POSITIVA	ND	ND	SINAPTOFISINA, CAM5.2 POSITIVI	CELLULE CON NUCLEI MONOMORFI E AMPIO CITOPLASMA EOSINOFILO, ORGANIZZATE IN NIDI E TRABECOLE	ND															ND	ND	NO		SI	2014-10-01	SI	2014-10-01	NO
CARCINOIDE TIPICO
	23818	1962-09-21			2	2013-10-17	CARCINOIDE TIPICO	3	POLMONE	IIIA	4	0	0			G2	3-5 %	ND	ND	ND	POSITIVA	ND	ND	CK7- , CK5/6 -	ND	ND	leucociti:7920	nd	nd		305	nd			13.2	205	nd	0	0		ND	ND	SI	2013-10-29	SI	2014-07-29	NO		NO
	37487	1937-12-12			3	2004-04-01	CARCINOIDE TIPICO	3	POLMONE	IA	1	0	0			G2	0.05		POSITIVA		POSITIVA	ND	ND	SINAPTOFISINA +, CK5/6 -, TTF1-	ND	0	leucociti:11100	nd	nd		237	2			9		142	0	0		ND	ND	NO		NO		NO		NO
	42801	1956-05-22			3	2005-01-28	CARCINOIDE TIPICO	3	POLMONE	IIIA	1	2	0			G2	5-10 %	ND	ND	ND	POSITIVA	ND	ND	SINAPTOFISINA +, CK5/6 -	ND	1	4320	1340	nd		250	2			8.2	nd	141	0	0		ND	ND	SI	2009-05-15	SI	2009-11-13	SI	2010-01-14	NO
	44393	1963-06-13			2	2005-04-06	CARCINOIDE TIPICO	3	POLMONE	IB	2	0	0			G1		ND	ND	ND	ND	ND	ND	ND	ND	0	leucociti:9800	nd	nd		352	2			7.4	nd	134	1	0		ND	ND	NO		NO		NO		NO
	48090	1939-03-19			2	2006-07-13	CARCINOIDE TIPICO	3	POLMONE	IIIB	4	2	0			ND	ND	ND	ND	ND	ND	ND	ND	ND	ND	ND	leucociti:5800	nd	nd		195	2			8.8	nd	145	0	0		ND	ND	NO		NO		NO		NO
	48372	1945-07-14			3	2011-12-14	CARCINOIDE TIPICO	3	POLMONE	IV	2	0	1		POLMONE	G3	ND	ND	ND	ND	ND	ND	ND	ND	ND	1	leucociti: 11.100	nd	nd		263	2			12.5	247	137	0	0		ND	ND	NO		SI	2012-02-03	NO		NO
	48528	1942-09-14			3	2006-08-22	CARCINOIDE TIPICO	3	POLMONE	IIIA	1	2	0			ND	ND	ND	ND	ND	POSITIVA	ND	ND	SINAPTOFISINA	ND	0	leucociti: 5800	nd	nd		228	2			8.3	259	138	0	0		CA 19.9: 42	ND	SI	2010-12-20	SI	2011-02-16	NO		NO
	50765	1944-01-15			3	2006-11-15	CARCINOIDE TIPICO	3	POLMONE	IIIB	4	2	0			G2	15-20%	ND	ND	ND	POSITIVA (debole)	ND	ND	TTF1+, SINAPTOFISINA +, CK7-, CK5/6-	ND	0	nd	nd	nd		nd	nd			nd	nd	nd	nd	0		ND	ND	NO		SI	2008-03-15	NO		NO
	52275	1928-08-22			2	2007-01-09	CARCINOIDE TIPICO	3	POLMONE	IB	2	0	0			G2	<5%	ND	POSITIVA	ND	POSITIVA	ND	ND	SINAPTOFISINA +, CK8/18+	ND	1	leucociti: 8100	nd	nd		188	2			7.8	nd	135	1	0		ND	ND	SI	2008-10-30	NO		NO		NO
	52632	1966-11-25			3	2007-03-09	CARCINOIDE TIPICO	3	POLMONE	IA	1	0	0			ND	ND	ND	ND	ND	POSITIVA (debole)	ND	ND	SINAPTOFISINA +, CK7 -	ND	0	nd	nd	nd		nd	nd			nd	nd	nd	0	0		ND	ND	NO		NO		NO		NO
	52646	1925-12-12			2	2007-03-14	CARCINOIDE TIPICO	3	POLMONE	IA	1	0	0			G1	ND	ND	ND	ND	ND	ND	ND	ND	ND	0	leucociti: 7200	nd	nd		211	2			nd	323	139	0	0		ND	ND	NO		NO		NO		NO
	53012	1951-10-14			3	2007-05-07	CARCINOIDE TIPICO	3	POLMONE	IIB	2	1	0			G2	<5%	ND	ND	ND	POSITIVA	ND	ND	TTIF+, SINAPTOFISINA+	ND	1	leucociti: 9000	nd	nd		284	2			7.1	nd	140	0	0		ND	ND	SI	2010-01-20	NO		NO		NO
	53043	1943-05-09			3	2007-04-20	CARCINOIDE TIPICO	3	POLMONE	IA	1	0	0			ND	ND	ND	ND	ND	ND	ND	ND	ND	ND	0	leucociti: 7700	nd	nd		267	2			8.6	305	142	0	0		ND	ND	NO		NO		NO		NO
	53166	1972-03-29			2	2007-04-26	CARCINOIDE TIPICO	3	POLMONE	IB	2	0	0			G1	ND	<1/10 HPF	ND	ND	ND	ND	ND	ND	ND		leucociti: 6500	nd	nd		300	2			nd	322	143	0	0		ND	ND	NO		NO		NO		NO
	53171	1934-01-27			3	2007-05-14	CARCINOIDE TIPICO	3	POLMONE	IA	1	0	0			G1	ND	ND	ND	ND	ND	ND	ND	ND	ND	0	leucociti: 4.400	nd	nd		222	2			nd	329	141	0	0		ND	ND	NO		NO		NO		NO
	53914	1933-05-06			1	2007-07-19	CARCINOIDE TIPICO	3	POLMONE	IA	1	0	0			ND	ND	ND	ND	ND	ND	ND	ND	ND	ND	0	leucociti: 10.000	nd	nd		260	2			13.2	282	139	0	0		ND	ND	NO		NO		NO		NO
	55524	?			2	2008-01-29	CARCINOIDE TIPICO	3	POLMONE	IV	4	1	1		POLMONE	ND	ND	ND	ND	ND	ND	ND	ND	ND	ND	0	leucociti: 12.600	nd	nd		378	2			nd	313	144	0	0		ND	ND	NO		NO		NO		NO
	56759	1953-09-05			2	2008-08-14	CARCINOIDE TIPICO	3	POLMONE	IB	2	0	0			G1	ND	ND	ND	ND	ND	ND	ND	ND	ND	0	leucociti: 6100	nd	nd		314	2			nd	347	141	0	0		ND	ND	NO		NO		NO		NO
	56887	1934-08-07			3	2008-09-23	CARCINOIDE TIPICO	3	POLMONE	IA	1	0	0			G1	ND	ND	ND	ND	ND	ND	ND	ND	ND	0	leucociti: 9000	nd	nd		344	2			nd	414	142	0	0		ND	ND	NO		NO		NO		NO
	57831	1969-03-11			2	2009-03-16	CARCINOIDE TIPICO	3	POLMONE	IIB	3	0	0			ND	ND	ND	ND	ND	ND	ND	ND	ND	ND	0	leucociti: 12000	nd	nd		275	2			nd	nd	141	0	0		ND	ND	NO		NO		NO		NO
	57855	1945-01-07			2	2009-06-17	CARCINOIDE TIPICO	3	POLMONE	IA	1	0	0			G1	ND	ND	ND	ND	ND	ND	ND	ND	ND	0	leucociti: 8920	nd	nd		244	2			13.6	187	140	0	0		ND	ND	SI	2009-05-21	NO		NO		NO
	57982	1940-02-16			3	2008-12-10	CARCINOIDE TIPICO	3	POLMONE	IA	1	0	0			G1	ND	ND	ND	ND	ND	ND	ND	ND	ND	1	leucociti: 6100	nd	nd		347	2			nd	288	140	0	0		ND	ND	NO		NO		SI	2008-12-01	NO
	58321	1940-06-06			2	2009-03-03	CARCINOIDE TIPICO	3	POLMONE	IB	2	0	0			G1	ND	ND	ND	ND	ND	ND	ND	ND	ND	0	leucociti: 6100	nd	nd		242	2			nd	375	134	1	0		CROMOGRANINA A: 350 U/I	ND	SI	2009-02-13	NO		NO		NO
	58927	1929-11-19			2	2009-01-27	CARCINOIDE TIPICO	3	POLMONE	IA	1	0	0			G2	<5%	ND	ND	ND	POSITIVA	ND	ND	TTF1 +	ND	0	leucociti: 6900	nd	nd		317	2			nd	301	139	0	0		ND	ND	NO		NO		NO		NO
	60792	1943-07-27			3	2009-10-30	CARCINOIDE TIPICO	3	POLMONE	IA	1	0	0			G2	<5%	ND	ND	ND	ND	ND	ND	ND	ND	0	leucociti: 11.170	nd	nd		346	2			14.3	167	136	0	0		ND	ND	NO		NO		NO		NO
	61966	1957-10-20			1	2010-05-12	CARCINOIDE TIPICO	3	POLMONE	IIA	1	1	0			G1	ND	ND	ND	ND	ND	ND	ND	ND	ND	0	leucociti: 6740	nd	nd		298	2			14.6	271	137	0	0		ND	ND	SI	2010-05-04	NO		NO		NO
	62310	1935-01-08			3	2010-06-30	CARCINOIDE TIPICO	3	POLMONE	IV	2	1	1		OSSO	G3	ND	ND	ND	ND	ND	ND	ND	ND	ND	0	leucociti: 6200	nd	nd	nd	281	2			13.9	246	130	1	1	VERTEBRE, SACRO	ND	ND	SI	2010-06-28	NO		NO		NO
	64492	1937-10-07			3	2011-07-14	CARCINOIDE TIPICO	3	POLMONE	IA	1	0	0			G3	ND	ND	ND	ND	ND	ND	ND	ND	ND	0	leucociti: 5.330	nd	nd	nd	177	2			nd	214	137	0	0		ND	ND	NO		NO		NO		NO
	64655	1943-10-29			3	2011-11-08	CARCINOIDE TIPICO	3	POLMONE	IIIA	2	2	0			G1	ND	ND	ND	ND	ND	ND	ND	ND	ND	0	leucociti: 10.000	nd	nd	nd	200	2			13.2	202	139	0	0		ND	ND	NO		NO		NO		NO
	64760	1943-11-18			3	2011-12-09	CARCINOIDE TIPICO	3	POLMONE	IIIB	2	3	0			ND	ND	ND	ND	ND	ND	ND	ND	ND	ND	1	leucociti: 4700	nd	nd	nd	239	2			12.6	195	141	0	0		SEROTONINA: 1501	IGF-1: 268	SI	23712/2011	NO		NO		NO
	64845	1950-05-08			2	2011-10-12	CARCINOIDE TIPICO	3	POLMONE	IIIA	4	0	0			G1	ND	ND	ND	ND	ND	ND	ND	ND	ND	0	leucociti:6800	nd	nd	nd	252	2			12.7	158	139	0	0		ND	ND	SI	2011-08-22	NO		NO		NO
	65216	1983-10-14			3	2011-01-31	CARCINOIDE TIPICO	3	POLMONE	IA	1	0	0			G1	ND	ND	ND	ND	ND	ND	ND	ND	ND	0	leucociti: 19.400	nd	nd	nd	379	2			14.6	171	141	0	0		ND	ND	NO		NO		NO		NO
	65933	1958-02-02			3	2012-04-18	CARCINOIDE TIPICO	3	POLMONE	IA	1	0	0			G1	<1%	ND	ND	ND	POSITIVA	ND	ND	TTF1 +	ND	0	leucociti: 6330	nd	nd	nd	254	2			13.6	200	140	0	0		ND	ND	NO		NO		NO		NO
	65977	1936-12-08			3	2012-07-09	CARCINOIDE TIPICO	3	POLMONE	IA	1	0	0			G1	ND	ND	ND	ND	ND	ND	ND	ND	ND	0	leucociti: 7620	nd	nd	nd	242	2			14.2	220	142	0	0		ND	ND	SI	2012-06-25	NO		NO		NO
	65983	1953-06-11			3	2012-07-12	CARCINOIDE TIPICO	3	POLMONE	IB	2	0	0			G1	ND	ND	ND	ND	ND	ND	ND	ND	ND	0	leucociti: 8280	nd	nd	nd	317	2			12.5	142	138	0	0		ND	ND	SI	2012-07-04	NO		NO		NO
	66828	1950-12-13			3	2012-08-23	CARCINOIDE TIPICO	3	POLMONE	IB	2	0	0			G1	ND	ND	ND	ND	ND	ND	ND	ND	ND	0	leucociti: 6080	nd	nd	nd	301	2			13.8	134	134	1	0		ND	ND	SI	2012-07-20	NO		NO		NO
	68027	1950-09-14			2	2013-01-23	CARCINOIDE TIPICO	3	POLMONE	IA	1	0	0			G2	ND	ND	ND	ND	ND	ND	ND	ND	ND	1	leucociti: 11.000	nd	nd	nd	295	2			12.7	173	133	1	0		ND	ND	NO		NO		NO		NO
	68369	1932-06-29			3	2012-08-13	CARCINOIDE TIPICO	3	POLMONE	IV	1	0	1		POLMONE	G1	ND	ND	ND	ND	ND	ND	ND	ND	ND	1	leuociti: 9400	nd	nd	nd	406	2			11.1	193	140	0	0		ND	ND	SI	2012-09-11	NO		NO		NO
	69371	1939-04-06			3	2012-11-12	CARCINOIDE TIPICO	3	POLMONE	IA	1	0	0			G2	<5%	ND	ND	ND	POSITIVA	ND	ND	ND	ND	0	leucociti: 12.400	nd	nd	nd	338	2			12.3	216	138	0	0		ND	ND	SI	2012-11-29	NO		NO		NO
	69487	1966-07-20			3	2012-06-15	CARCINOIDE TIPICO	3	POLMONE	IA	1	0	0			G2	<5%	ND	ND	ND	POSITIVA	ND	ND	CK7 +, Sinaptofisina +	ND	1	leucociti: 6740	nd	nd	nd	414	2			13.5	142	137	0	0		ND	ND	SI	2012-08-14	NO		NO		NO
	70245	1950-06-06			3	11/0472013	CARCINOIDE TIPICO	3	POLMONE	IA	1	0	0			G1	ND	ND	ND	ND	ND	ND	ND	ND	ND	0	leucociti: 6990	nd	nd	nd	228	2			13.7	181	140	0	0		ND	ND	NO		NO		NO		NO
	71353	1955-07-13			3	2013-09-26	CARCINOIDE TIPICO	3	POLMONE	IA	1	0	0			G1	ND	ND	ND	ND	ND	ND	ND	ND	ND	1	leucociti:6170	nd	nd	nd	348	2			10.7	170	139	0	0		ND	ND	NO		NO		NO		NO
	71380	1957-04-19			1	2013-08-27	CARCINOIDE TIPICO	3	POLMONE	IA	1	0	0			G2	<5%	ND	ND	ND	POSITIVA	ND	ND	SINAPTOFISINA +, TTF1 +	ND	0	leucociti: 9470	nd	nd	nd	270	2			15.3	214	138	0	0		ND	ND	NO		NO		NO		NO
	71738	1935-07-28			3	2013-04-08	CARCINOIDE TIPICO	3	POLMONE	IIIB	4	2	0			G1	ND	ND	ND	ND	ND	ND	ND	ND	ND	0	6910	1700	4.06	nd	257	2			13.9	nd	134	1	0		ND	ND	NO		SI	2013-07-10	NO		NO
	71896	1956-02-15			3	2013-01-21	CARCINOIDE TIPICO	3	POLMONE	IA	1	0	0			G1	ND	ND	ND	ND	ND	ND	ND	ND	ND	0	leucociti: 6470	nd	nd	nd	251	2			13.9	169	138	0	0		ND	ND	NO		NO		NO		NO
	71943	1936-08-18			2	2013-06-14	CARCINOIDE TIPICO	3	POLMONE	IIIB	4	3	0			G2	0.05	ND	ND	POSITIVA	POSITIVA	ND	ND	Sinaptofisina +, TTF1 -, CK 7-, CK5/6-	ND	2	leucociti: 13.400	nd	nd	nd	222	2			15.2	187	135	1	0		ND	ND	NO		SI	2013-06-12	NO		NO
	72015	1939-01-17			3	2013-01-24	CARCINOIDE TIPICO	3	POLMONE	IA	1	0	0			G1	ND	ND	ND	ND	ND	ND	ND	ND	ND	1	leucociti:9370	nd	nd	nd	334	2			13.5	199	136	0	0		ND	ND	SI	2013-02-14	NO		NO		NO
	72024	1935-05-17			3	2013-04-25	CARCINOIDE TIPICO	3	POLMONE	IB	2	0	0			G1	1-2%	ND	ND	ND	POSITIVA	ND	ND	TTF1+	ND	1	leucociti: 6310	nd	nd	nd	200	2			13.6	197	139	0	0		ND	ND	NO		NO		NO		NO
	72031	1935-06-23			3	2013-07-18	CARCINOIDE TIPICO	3	POLMONE	IA	1	0	0			G1	<1-2%	ND	ND	ND	POSITIVA	ND	ND	Sinaptofisina +, CK7 +(debole), CK5/6-	ND	1	leucociti: 7550	nd	nd	nd	384	2			14.3	170	142	0	0		ND	ND	NO		SI	2013-06-26	SI	2006-06-01	NO
	72191	1938-02-22			2	2013-10-28	CARCINOIDE TIPICO	3	POLMONE	IIIB	4	3	0			G1	<1%	ND	ND	ND	POSITIVA	ND	ND	TTF1 -, CK7-, CK5/6-	ND	2	leucociti: 12.400	nd	nd	nd	290	2			13.7	254	136	0	0		ND	ND	NO		SI	2013-10-28	NO		NO
	72750	1955-06-13			1	2014-02-04	CARCINOIDE TIPICO	3	POLMONE	IA	1	0	0			G1	<1%	ND	ND	ND	POSITIVA	ND	ND	Sinaptofisina +	ND	0	leucociti: 7920	nd	nd	nd	222	2			13.5	230	137	0	0		ND	ND	NO		NO		NO		NO
BROSCO ASSUNTA	BROASS	1946-11-07	07/491	CASTEL DI LAMA-AP		2000-12-05	CARCINOMA NEUROENDOCRINO BEN DIFFERENZIATO DEL POLMONE (carcinoide tipico)	3	POLMONE			0	0			G2	2/3%	ND	POSITIVA	ND	ND	ND	ND	SINAPTOFISINA																	ND	ND	SI	2001-11-14	NO		NO		NO
CACCHIO' DANTE	CACDAN	1940-08-29	14/126	MARTINSICURO - TE		2010-04-14	CA NEUROENDOCRINO BEN DIFFERENZIATO DEL POLMONE (carcinoide tipico)	3	POLMONE	I	1	0	0	LD		G1	0.01		POSITIVA	POSITIVA	POSITIVA	ND	ND	SINAPTOFISINA POSITIVA, p53 POSITIVA	ND	0	nd	nd	nd		nd				nd	nd	nd		0		ND	ND	NO		SI	2011-05-12	NO		NO
CONTI ALFONSO	CONALF	1949-01-30	15/239	CASTELLAMMARE DI STABIA-NA		2015-02-24	CA NEUROENDOCRINO BEN DIFFERENZIATO DEL POLMONE (carcinoide tipico)	3	POLMONE	IV	1	2	1	IV	POLMONE SX, FEGATO	ND	ND		POSITIVA		POSITIVA			SINAPTOFISINA, CAM5.2, TTF1 POSITIVI	CELLULE PICCOLE CON NUCLEO IPERCROMATICO, MONOMORFO E SCARSO CITOPLASMA		nd	nd	nd		nd								0		ND	ND	NO		SI	2015-04-08	NO		NO
COPPARI RICCARDO	COPRIC	1935-12-30	14/410	FILITTRANO-AN		2014-08-29	CA NEUROENDOCRINO BEN DIFFERENZIATO DEL POLMONE (carcinoide tipico)	3	POLMONE	IA	1	0	0			G1		0	POSITIVA	ND	POSITIVA	ND	ND	SINAPTOFISINA	CELLULE PRIVE DI EVIDENTI ATIPIE CITOLOGICHE	0	nd	nd	nd		nd				nd	nd	nd		0		ND	ND	SI	2014-10-14	NO		NO		NO
COPPOLA GIUSEPPA	COPGIU	1939-11-18	15/635	TRAPANI-TP	3	2015-09-17	CA NEUROENDOCRINO BEN DIFFERENZIATO DEL POLMONE (carcinoide tipico)	3	POLMONE	IA	1	0	0	I		G1	0.01	1/10 HPF	POSITIVA	ND	POSITIVA	ND	ND	SINAPTOFISINA, TTF-1	CELLULE DI TAGLIA INTERMEDIA CON NUCLEO CENTRALE CON PICCOLO NUCLEOLO, DISPOSTI IN CORDONI E NIDI	0	nd	nd	nd		nd				nd	nd	nd		nd		ND	ND	NO				SI		NO
MORGONI NERINA	MORNER	1952-05-10	12/242 Amb	POTENZA PICENA-MC		2009-10-06	CA NEUROENDOCRINO BEN DIFFERENZIATO DEL POLMONE (carcinoide tipico)	3	POLMONE	I	1	0	0	I		G1			POSITIVA	ND	ND	ND	ND	SINAPTOFISINA	CELLULE CON NUCLEI UNIFORMI DISPOSTE A FORMARE STRUTTURE TRABECOLARI	esordio acuto	17030	1090	15.6239	2	nd				nd	nd	139	0	0		ND	ND	SI	2010-05-21	NO		SI	2009-10-08	NO
CARCINOMI NEUROENDOCRINI A GRANDI CELLULE (LC-NEC)
MARIANI FRANCA	MARFRA	1943-11-21	14/175	CHIARAVALLE-AN		2012-05-17	CA NEUROENDOCRINO A GRANDI CELLULE DEL POLMONE	3	POLMONE	IB	2	0	0	IB		G3		70-80/10 HPF	NEGATIVA	ND	POSITIVA	ND	ND	ND	CELLULE CUBICHE CON CITOPLASMA E CON NUCLEI OVALI IPERCROMICI PRIVI DI NUCLEOLI	0	nd	nd	nd		nd	nd			nd	nd	nd		0
SENESI ENZO	SENENZ	1948-12-15	12/623	RECANATI-MC		2012-09-05	CA NEUROENDOCRINO A GRANDI CELLULE DEL POLMONE	3	POLMONE	IB	2	X	0	IB		G3			POSITIVA	ND	POSITIVA	ND	ND	SINAPTOFISINA, TTF-1	ND	0	2760	1940	1.42268	1	231	2			12.9	242	140	0	0		ND	ND	NO		NO		NO		NO
TALAMONTI ANNA	TALANN	1950-07-11	04/249	SAN BENEDETTO DEL TRONTO-AP		2004	CA NEUROENDOCRINO	4	non nota	IV			1	IV												ND	4630	4000	1.1575	1	402	2			12.6	517	138	0	nd
TROIANO ANGELO	TROANG	1951-01-11	04/260 Pg	ANCONA-AN		2004-08-12	CA NEUROENDOCRINO A GRANDI CELLULE A VEROSIMILE PARTENZA POLMONARE	3	POLMONE	IV	X	2	1	IV		ND			NEGATIVA	POSITIVA	ND	POSITIVA	ND	ND	CELLULE CON NUCLEO VOLUMINOSO E CROMATINA DISPERSA DISTRIBUITE IN UNO STROMA FIBROSO	ND	4550	2350	1.93617	1	130	1	1		14.3	nd	nd		nd		ND	ND	SI	2004-08-16					NO
da aggiornare	del prete		solo intervento
	burattini		deceduti
	mazzanti		altri centri
	prof		off-therapy
	bittoni
[truncated: 311 more columns]

## Sheet: Altre sedi
Cognome e nome	Identita` del Paziente	Data di Nascita	Numero Cartella	Citta` di Residenza	Data Diagnosi Istologica	Diagnosi Istologica	Sede	Sede	Stadio della Diagnosi	T alla Diagnosi	N alla Diagnosi	M alla Diagnosi	Stadio	Sede M	Grading	Grading	Grading	Caratteristiche Istologiche	Caratteristiche Istologiche	Caratteristiche Istologiche	Caratteristiche Istologiche	Caratteristiche Istologiche	Caratteristiche Istologiche	Caratteristiche Istologiche	PS (ECOG)	NEUTROFILI	LINFOCITI	Neut/Linf	Neut/Linf	PIASTRINE	Note piastrinopenia	Note piastrinopenia	Note piastrinopenia	LIVELLO HB	LIVELLO LDH	NATRIEMIA	NATRIEMIA	METASTASI OSSEE	METASTASI OSSEE	Marker Biochimici Pre-operatori	Marker Biochimici Post-operatori	Octreoscan	Octreoscan	PET-Ga68	PET-Ga68	PET-FDG	PET-FDG	Sintomi da Sindrome	Se SI specificare quali
	(Codice Identificativo Alfanumerico - 6 caratteri: 3 iniziali cognome e 3 iniziali nome)	(GG/MM/AAAA)		(Città-Provincia)	(GG/MM/AAAA)			Specificare sede anatomica					TNM o LD/ED			Ki67	Numero mitosi	Cromogranina A (1/6)	NSE (2/6)	CD56 (3/6)	PGP9.5 (4/6)	WMAT-2 (5/6)	Altro (6/6)		Alla diagnosi	Alla diagnosi	Alla diagnosi	Alla diagnosi	Alla diagnosi	Alla diagnosi	Presenza	Grado	Dati anamnestici	Alla diagnosi	Alla diagnosi	Alla diagnosi	Alla diagnosi	Alla diagnosi	Sede	indicare Marker e valore	indicare Marker e valore		data (gg/mm/aaaa)		data (gg/mm/aaaa)		data (gg/mm/aaaa)
BERNARDINI ALESSIA	BERALE	1971-12-03	12/118 Amb	OSIMO-AN	2011-12-12	CA NEUROENDOCRINO TIPO PARAGANGLIOMA INTRADDOMINALE EXTRASURRENALICO	4	intraddominale			0	0			G1	<1%		POSITIVA	ND	ND	ND	ND	SINAPTOFISINA POSITIVA, S100 POSITIVO	CELLULE CON NUCLEO ROTONDO E ABBONDANTE CITOPLASMA EOSINOFILO, VACUOLIZZATO E GRANULARE, ORAGANIZZATE IN NIDI SOLIDI	0	nd	nd	nd		nd	nd			ND	ND	ND	ND	0		ND	ND	NO		NO		NO		NO
DI MARTINO ANTONINO	DIMANT	1936-02-15	13/006	PALERMO-PA	2012-12-07	CA NEUROENDOCRINO A PICCOLE CELLULE DELLA VESCICA	3	VESCICA	ND	3b	2	X	ND		G3	ND	ND	ND	ND	ND	ND	ND	ND	ND	0	4700	1450	3.24138	2	141	1	1		10	329	138	0	0		ND	ND	NO		NO		NO		NO
GENGA DUILIO	GENDUI	1957-01-31	13/373	CORINALDO - AN	2013-05-29	CA NEUROENDOCRINO MEDIAMENTE DIFFERENZIATO DEL MEDIASTINO ANTERIORE	3	MEDIASTINO ANTERIORE	IV			1	IV		G2	0.1	6/10 HPF	POSITIVA	ND	POSITIVA	ND	ND	CITOCHERATINE AE1 NEGATIVA, CITOCHERATINA AE3 POSITIVA, CD45 NEGATIVO	ND	ND	8310	1560	5.32692	2	268	2			14.7	481	140	0	0		ND	ND	NO		SI	2013-11-13	SI	2013-11-13	NO
GHIOTTI GIANCARLO	GHIGIA	1950-10-23	11/225 Pg	ANCONA-AN	2008-08-28	CA NEUROENDOCRINO CON ESPANSO RETROPERITONEALE	4	non nota	IV	4	0	1	IV		ND			POSITIVA	ND	ND	ND	ND	SINAPTOFISINA	ND	ND	nd	nd	nd		nd	nd			nd	nd	nd		nd		ND	ND	SI	2008-10-13					NO
LARDANI MARIA	LARMAR	1950-11-21	07/040	MONTEPRANDONE-AP	2006-12-12	CA NEUROENDOCRINO A CELLULE DI MERKEL A SEDE PRIMITIVA IGNOTA	4	non nota	IIIB	X	1b	0	IIIB		ND	0.95	ND	ND	ND	ND	ND	ND	CITOCHERATINA 20	CELLULE CON NUCLEO ROTONDO E SCARSO CITOPLASMA	0	nd	nd	nd		nd	nd			nd	nd	nd		0		ND	ND	SI	2007-03-12					NO
LEPORE PAOLO	LEPPAO	14/09/1956	12/079	SENIGALLIA-AN	17/02/2012	CA NEUROENDOCRINO A CELLULE DI MERKEL A SEDE PRIMITIVA IGNOTA	4	non nota	IIIB	X	1b	0	IIIB		G3			NEGATIVO	ND	ND	ND	ND	SINAPTOFISINA, CITOCHERATINA 20	PICCOLE CELLULE ROTONDE	ND	nd	nd	nd		nd	nd			nd	nd	nd		0		ND	ND	SI	2012-04-06					NO
MOSCATELLI MANUELA	MOSMAN	1953-06-22	12/736	ANCONA-AN	2006-06-27	CA NUEROENDOCRINO BEN DIFFERENZIATO DEL RENE	3	RENE	I	1a	X	0	I		G1	ND	ND	NEGATIVA	ND	ND	POSITIVA	ND	SINAPTOFISINA POSITIVA	CELLULE POLIGONALI CON NUCLEO ROTONDO-OVALE E CITOPLASMA EOSINOFILO	ND	nd	nd	nd		nd	nd			nd	nd	nd		0		CgA = 66,5 E NSE = 19 (02/04/2012)	CgA = 30 E NSE = 17 (10/09/2012)	SI	2006-09-11	SI	2014-11-12	SI	09(10/2008	SI	FLUSHING, ALVO MULTIPLO TENDENZIALMENTE DIARROICO E SALTUARIA SINTOMATOLOGIA DOLOROSA ADDOMINALE
TURCHETTI LIVIO	TURLIV	1936-05-16	04/425 Pg	ANCONA-AN	2004-12-15	CA NEUROENDOCRINO TIPO CARCINOIDE MALIGNO O PARAGANGLIOMA A SEDE RETROPERITONEALE	4	retroperitoneo	IV	4	X	1	IV		ND			POSITIVA FOCALMENTE	ND	ND	ND	ND	CITOCHERATINA CAM 5,2	CELLULE CON ESTENSIVO CAMBIAMENTO ONCOCITARIO, ABBONDANTE CITOPLASMA GRANULARE ED EOSINOFILO DISPOSTE A FORMARE NIDI SOLIDI SEPARATI DA SCARSO CONNETTIVO	ND	4980	1990	2.50251	1	256	2			13.6	nd	142	0	nd		ND	ND	NO						SI	DIARREA CON DOLORI ADDOMINALI CRAMPIFORMI, RASH CUTANEO ERITEMATOSO DIFFUSO SU TUTTA LA SUPERFICIE CORPOREA, SUDORAZIONE PROFUSA, IPERTENSIONE, CEFALEA, DISPNEA
TOGNI OLINDA	TOGOLI					CA NEUROENDOCRINO A CELLULE DI MERKEL LINFONODALE INGUINALE DESTRO
SEDE OCCULTA
DONATI DONATELLA	DONDON	1962-07-24	12/741	FALCONARA MARITTIMA-AN	2012-12-20	ADENOCARCINOMA POCO DIFFERENZIATO CON FOCALE DIFFERENZIAZIONE NEUROENDOCRINA DA SEDE PRIMITIVA SCONOSCIUTA	4	non nota	IV	X	X	1	IV		G3			NEGATIVA	ND	POSITIVA FOCALMENTE	ND	ND	CITOCHERATINE CAM 5,2 E AE1/AE3	ND	ND	7120	2140	3.3271	2	278	2			13	722	138	0	nd		ND	ND	NO						NO
MAGNANI SILVANO	MAGSILV	1942-07-17	15/280	S. MARIA NUOVA-AN	2015-04-07	CARCINOMA NEUROENDOCRINO (NEC) METASTATICO NEL FEGATO, A SEDE PRIMITIVA IGNOTA	2	non nota	IV	ND		1		FEGATO E POLMONI	G3	0.9	ND	POSITIVA	ND	ND	ND	ND	SINAPTOFISINA	CELLULE PICCOLE INTERMEDIE CON CROMATINA FINEMENTE DISPERSA, SENZA NUCLEOLO E SCARSO CITOPLASMA	0	ND	ND	ND	ND	ND				ND	ND	ND	ND	1
PIGINI OMBRETTA	PIGOMB	1945-08-11	08/144 Pg	OSIMO-AN	24/1/2007	CA NEUROENDOCRINO DI PROBABILE ORIGINE POLMONARE	3	POLMONE	IV	X	2	1	IV		G2			POSITIVA	ND	ND	ND	ND	CITOCHERATINA 7, SINAPTOFISINA	ND	ND	nd	nd	nd		nd	nd			nd	nd	nd		nd		ND	ND	SI	2007-03-19					NO
SABBATINI ALBERTO	SABALB	1944-11-21	11/243 Dec	FALCONARA MARITTIMA-AN	05/05/2011 COMUNICATO TELEFONICAMENTE (15/05/2011 REFERTO SCRITTO)	CA NEUROENDOCRINO SCARSAMENTE DIFFERENZIATO A VEROSIMILE PARTENZA POLMONARE	3	POLMONE	IV	2	1	1	IV		G3			POSITIVA	ND	POSITIVA	ND	ND	TFF-1, CITOCHERATINE 56 E 19	ND	ND	5460	2430	2.24691	1	161	2			12.9	258	144	0	nd		ND	ND	SI	2011-10-24					NO
GALASSI CARLO	GALCAR	1969-08-06	15/621	OSIMO-AN	2015-09-29	CA NEUROENDOCRINO BEN DIFFERENZIATO A SEDE PRIMITIVA IGNOTA		non nota	IV	ND	ND	1	ND	EPATICHE, OSSEE?	ND	0.35	ND	POSITICA	ND	ND	ND	ND	SINAPTOFISINA POSITIVA		0	ND	ND	ND	ND	ND				ND	ND	ND	ND	1	DA APPROFONDIRE TRAMITE RM					SI	2015-10-20	SI	2015-10-20	NO
da aggiornare	del prete		solo intervento
	burattini		deceduti
	mazzanti		altri centri
	prof		off-therapy
	bittoni
[truncated: 310 more columns]

## Sheet: TNM
ID	SEDE	ORDINAMENTO	TIPO	DESCRIZIONE
114	1	-1	M	Metastasi a distanza (M)
105	1	-1	N	Metastasi ai linfonodi loco - regionali (N)
122	1	-1	T	Tumore Primitivo (T)
4	1	1	T	Tis: Tumore in situ/displasia (dimensione < 5 mm)
5	1	2	T	T1: Tumore gastrico o duodenale che invade la lamina propria o la sottomucosa e con dimensioni < 1 cm. Tumore pancreatico limitato al pancreas e con dimensioni <2 cm
6	1	3	T	T2: tumore gastrico o duodenale che invade la lamina propria o la sottomucosa e con dimensioni > 1 cm
7	1	4	T	T3: Tumore gastrico o duodenale che invade la sierosa o duodenale che infiltra il pancreas
8	1	5	T	T4: Tumore gastrico, duodenale o pancreatico che invade un organo adiacente
9	1	6	N	N0: Assenza di metastasi ai linfonodi regionali
10	1	7	N	N1: metastasi ai linfonodi regionali
11	1	8	M	M0: assenza di metastasi a distanza
12	1	9	M	M1: presenza di metastasi a distanza
104	1	99	M	-
103	1	99	N	-
102	1	99	T	-
115	2	-1	M	Metastasi a distanza (M)
106	2	-1	N	Metastasi ai linfonodi loco - regionali (N)
123	2	-1	T	Tumore Primitivo (T)
14	2	1	T	Tis: Tumore in situ/displasia (dimensione < 5 mm)
15	2	2	T	T1: Tumore gastrico o duodenale che invade la lamina propria o la sottomucosa e con dimensioni < 1 cm. Tumore pancreatico limitato al pancreas e con dimensioni <2 cm
16	2	3	T	T2: tumore gastrico o duodenale che invade la lamina propria o la sottomucosa e con dimensioni > 1 cm
17	2	4	T	T3: Tumore gastrico o duodenale che invade la sierosa o duodenale che infiltra il pancreas
18	2	5	T	T4: Tumore gastrico, duodenale o pancreatico che invade un organo adiacente
19	2	6	N	N0: Assenza di metastasi ai linfonodi regionali
20	2	7	N	N1: metastasi ai linfonodi regionali
21	2	8	M	M0: assenza di metastasi a distanza
22	2	9	M	M1: presenza di metastasi a distanza
83	2	99	M	-
82	2	99	N	-
81	2	99	T	-
116	3	-1	M	Metastasi a distanza (M)
107	3	-1	N	Metastasi ai linfonodi loco - regionali (N)
124	3	-1	T	Tumore Primitivo (T)
23	3	1	T	Tis: Tumore in situ/displasia (dimensione < 5 mm)
24	3	2	T	T1: Tumore gastrico o duodenale che invade la lamina propria o la sottomucosa e con dimensioni < 1 cm. Tumore pancreatico limitato al pancreas e con dimensioni <2 cm
25	3	3	T	T2: tumore gastrico o duodenale che invade la lamina propria o la sottomucosa e con dimensioni > 1 cm
26	3	4	T	T3: Tumore gastrico o duodenale che invade la sierosa o duodenale che infiltra il pancreas
27	3	5	T	T4: Tumore gastrico, duodenale o pancreatico che invade un organo adiacente
28	3	6	N	N0: Assenza di metastasi ai linfonodi regionali
29	3	7	N	N1: metastasi ai linfonodi regionali
30	3	8	M	M0: assenza di metastasi a distanza
31	3	9	M	M1: presenza di metastasi a distanza
86	3	99	M	-
85	3	99	N	-
84	3	99	T	-
117	4	-1	M	Metastasi a distanza (M)
108	4	-1	N	Metastasi ai linfonodi loco - regionali (N)
125	4	-1	T	Tumore Primitivo (T)
32	4	1	T	Tx: tumore primitivo non valutabile
33	4	2	T	T0: assenza di indicazioni sul tumore primitivo
34	4	3	T	T1: invasione di mucosa e sottomucosa , volume < 1 cm.
35	4	4	T	T2: invasione della muscolaris propria o volume >1 cm.
36	4	5	T	T3: invasione della sottosierosa
37	4	6	T	T4: invasione del peritoneo o degli altri organi.
38	4	7	N	Nx: linfonodi regionali non valutabili
39	4	8	N	N0: assenza di metastasi ai linfonodi regionali
40	4	9	N	N1: metastasi ai linfonodi regionali
41	4	10	M	Mx: metastasi a distanza non valutabili
42	4	11	M	M0: assenza di metastasi a distanza
43	4	12	M	M1: presenza di metastasi a distanza
89	4	99	M	-
88	4	99	N	-
87	4	99	T	-
118	5	-1	M	Metastasi a distanza (M)
109	5	-1	N	Metastasi ai linfonodi loco - regionali (N)
126	5	-1	T	Tumore Primitivo (T)
44	5	1	T	Tx: tumore primitivo non valutabile
45	5	2	T	T0: assenza di indicazioni sul tumore primitivo
46	5	3	T	T1: invasione di mucosa e sottomucosa , volume < 1 cm.
47	5	4	T	T2: invasione della muscolaris propria o volume >1 cm.
48	5	5	T	T3: invasione della sottosierosa
49	5	6	T	T4: invasione del peritoneo o degli altri organi.
50	5	7	N	Nx: linfonodi regionali non valutabili
51	5	8	N	N0: assenza di metastasi ai linfonodi regionali
52	5	9	N	N1: metastasi ai linfonodi regionali
53	5	10	M	Mx: metastasi a distanza non valutabili
54	5	11	M	M0: assenza di metastasi a distanza
55	5	12	M	M1: presenza di metastasi a distanza
92	5	99	M	-
91	5	99	N	-
90	5	99	T	-
119	6	-1	M	Metastasi a distanza (M)
110	6	-1	N	Metastasi ai linfonodi loco - regionali (N)
127	6	-1	T	Tumore Primitivo (T)
95	6	99	M	-
94	6	99	N	-
93	6	99	T	-
120	7	-1	M	Metastasi a distanza (M)
112	7	-1	N	Metastasi ai linfonodi loco - regionali (N)
128	7	-1	T	Tumore Primitivo (T)
56	7	1	T	Tx: tumore primitivo non valutabile
57	7	2	T	T0: assenza di indicazioni sul tumore primitivo
58	7	3	T	T1: tumore < 1 cm che invade la sottomucosa e la muscolaris propria.
59	7	4	T	T2: tumore <2 cm che invade la sottomucosa, la muscolaris propria e/o minima invasione (fino a 3 mm) dellasottosierosa /mesoappendice
60	7	5	T	T3: tumore >2 cm e/o invasione estesa (maggiore di 3 mm) della sottosierosa/mesoappendice
61	7	6	T	T4: invasione del peritoneo e/o degli altri organi.
62	7	7	N	Nx: linfonodi regionali non valutabili
63	7	8	N	N0: assenza di metastasi ai linfonodi regionali
64	7	9	N	N1: metastasi ai linfonodi regionali
65	7	10	M	Mx: metastasi a distanza non valutabili
66	7	11	M	M0: assenza di metastasi a distanza
67	7	12	M	M1: presenza di metastasi a distanza
98	7	99	M	-
97	7	99	N	-
96	7	99	T	-
121	8	-1	M	Metastasi a distanza (M)
113	8	-1	N	Metastasi ai linfonodi loco - regionali (N)
129	8	-1	T	Tumore Primitivo (T)
68	8	1	T	Tx: tumore primitivo non valutabile
69	8	2	T	T0: assenza di indicazioni sul tumore primitivo
70	8	3	T	T1: tumore che invade la mucosa o la sottomucosa T1a: dimensioni <1 cm
71	8	4	T	T1: tumore che invade la mucosa o la sottomucosa T1b: dimensioni 1-2 cm
72	8	5	T	T2: tumore che invade la muscolaris propria o dimensioni > 2 cm
73	8	6	T	T3: tumore che invade la sottosierosa, il grasso pericolino o perirettale
74	8	7	T	T4: invasione diretta di altri organi /strutture e/o perforazione del peritoneo viscerale.
75	8	8	N	Nx: linfonodi regionali non valutabili
76	8	9	N	N0: assenza di metastasi ai linfonodi regionali
77	8	10	N	N1: metastasi ai linfonodi regionali
78	8	11	M	Mx: metastasi a distanza non valutabili
79	8	12	M	M0: assenza di metastasi a distanza
80	8	13	M	M1: presenza di metastasi a distanza
101	8	99	M	-
100	8	99	N	-
99	8	99	T	-
143	999	-1	M	Metastasi a distanza (M)
142	999	-1	N	Metastasi ai linfonodi loco - regionali (N)
144	999	-1	T	Tumore Primitivo (T)
145	999	2	T	Tx
147	999	5	M	Mx
148	999	5	N	Nx
146	999	5	T	T0
137	999	10	M	M0
135	999	10	N	N0
130	999	10	T	Tis
138	999	20	M	M1
136	999	20	N	N1
131	999	20	T	T1
132	999	30	T	T2
133	999	40	T	T3
134	999	50	T	T4
141	999	99	M	-
140	999	99	N	-
139	999	99	T	-

## Sheet: STADIO
ID	SEDE		Stadio	T	N	M		STADIADIONE GEP-NETs (ENETS)
58	1		Stadio	T	N	M		T1	Tumore limitato all’organo; dimensioni: pancreas: < 2 cm; stomaco-duodenodigiuno-
1	1		0	Tis	N0	M0			ileo-appendice: < 1 cm, invade lamina propria o (sotto)mucosa;
2	1		I	T1	N0	M0			colon: T1a < 1 cm e T1b: 1-2 cm, invade (sotto)mucosa
3	1		IIA	T2	N0	M0
4	1		IIB	T3	N0	M0		T2	Tumore limitato all’organo; pancreas 2-4 cm; stomaco > 1 cm o invade mucolaris
5	1		IIIA	T4	N0	M0			propria o sottosierosa; duodeno-digiuno-ileo >1 cm o invade muscolaris propria;
6	1		IIIB	Ogni T	N1	M0			appendice < 2 cm, invade sottomucosa, muscolaris propria e/o sottosierosamesappendice
7	1		IV	ogni T	ogni N	M1			(fino a 3 mm); colon > 2 cm o invade muscolaris propria
50	1
59	2							T3	Tumore limitato all’organo; pancreas > 4 cm o invade duodeno o dotto biliare;
8	2								stomaco penetra la sierosa; duodeno-digiuno invade pancreas e retroperitoneo;
9	2								ileo invade sottosierosa; appendice > 2 cm e/o invade sottosierosa o-mesappendice
10	2								(> 3 mm); colon invade sottosierosa o grasso pericolico/perirettale
11	2
12	2							T4	Pancreas: invade organi adiacenti o i grossi vasi (asse celiaco o arteria mesenterica
13	2								superiore); stomaco invade le strutture adiacenti; duodeno-digiuno-ileo-appendice:
14	2								invade peritoneo o altri organi; colon invade direttamente altri organi/strutture
51	2								e/o perfora il peritoneo viscerale
60	3
15	3
16	3		Stadio	T	N	M		STADIAZIONE NET POLMONARI
17	3		0	Tis	N0	M0		T1	Tumore di 3 cm o meno nella sua dimensione massima, circondato dal parenchima polmonare o dalla pleura viscerale, senza evidenza broncoscopica d’invasione prossimale del bronco lobare, quindi non presente nel bronco principale (a).
18	3		IA	T1	N0	M0		T2	Tumore di dimensione massima superiore a 3 cm; tumore di qualsiasi dimensione invadente la pleura viscerale od associato ad atelettasia o a polmonite ostruttiva che si estende sino alla regione ilare, ma senza interessare l’intero polmone. Il tumore può coinvolgere il bronco principale, ma dista almeno 2 cm dalla carena.
19	3		IB	T2	N0	M0		T3	Tumore di qualsiasi dimensione, che invade una o più delle seguenti strutture: parete toracica (compresi i tumori dell’apice polmonare), diaframma, pleura mediastinica, pericardio parietale oppure un tumore del bronco principale a meno di 2 cm dalla carena, ma senza interessamento della medesima, oppure associato con atelettasia o polmonite ostruttiva dell’intero polmone.
20	3		IIA	T1	N1	M0		T4	Tumore di qualsiasi dimensione, che invade una o più delle seguenti strutture: mediastino, cuore, grossi vasi, trachea, esofago, corpi vertebrali, la carena; oppure nodulo(i) separato(i) di tumore nello stesso lobo; oppure tumore con versamento pleurico mitologicamente positivo (b).
21	3		IIB	T2	N1	M0
52	3			T3	N0	M0		N1	Metastasi ai linfonodi peribronchiali e/o ilari omolaterali, o ad entrambi, compresa l’estensione diretta.
61	4		IIIA	T1-2	N2	M0		N2	Metastasi ai linfonodi mediastinici omolaterali ed ai linfonodi sottocarenali.
22	4			T3	N1-2	M0		N3	Metastasi ai linfonodi mediastinici controlaterali, agli ilari controlaterali, ai linfonodi scalenici e sovraclaveari omo- e controlaterali.
23	4		IIIB	Ogni T	N3	M0
24	4		IV	Ogni T	ogni N	M1
25	4

## Sheet: GRADING
GRADO	Conta mitotica per 10 HPF	Indice Ki67
G1	< 2	<=2
G2	2 - 20	3-20
G3	> 20	>20
